# Supplementary material for: Toward Learning in Neuromorphic Circuits Based on Quantum Phase Slip Junctions
Source: Front Neurosci. 2021 Nov 8;15:765883. doi: 10.3389/fnins.2021.765883 (PMC8606638; doi:10.3389/fnins.2021.765883)
Supplement: Supplementary file 2 [file Data_Sheet_2.zip]

Archive with 12 entries (11 files):
- QPSJ circuits/
- QPSJ circuits/Figure1-IFN.cir
- QPSJ circuits/Figure10-binary_synapse.cir
- QPSJ circuits/Figure12-3x3synapse.cir
- QPSJ circuits/Figure15-qps_weight_matrix.py
- QPSJ circuits/Figure2-synapse_for learning.cir
- QPSJ circuits/Figure3-fanout.cir
- QPSJ circuits/Figure4-LTD.cir
- QPSJ circuits/Figure6-LTD_w_synapse.cir
- QPSJ circuits/Figure7-LTP_w_synapse.cir
- QPSJ circuits/Figure8-Modified_LTP_w_synapse.cir
- QPSJ circuits/Figure9-STDP_w_synapse.cir
