# Supplementary material for: Toward Learning in Neuromorphic Circuits Based on Quantum Phase Slip Junctions
Source: Front Neurosci. 2021 Nov 8;15:765883. doi: 10.3389/fnins.2021.765883 (PMC8606638; doi:10.3389/fnins.2021.765883)
Supplement: Supplementary file 2 [file Data_Sheet_2.zip › QPSJ circuits/Figure1-IFN.cir]

v1 1 0 pulse(0m 1m 20p 0 0 2p 50p)

p1 1 2 qps
rs1 2 3 8k
c1 3 0 15f
xv1 3 4 tenqpsj

.subckt tenqpsj 4 7 
p2 4 5 qps1
rs2 5 6 19k
v2 6 7 DC 0
p3 4 8 qps
rs3 8 7 19k
p4 4 12 qps
rs4 12 7 19k 
p5 4 13 qps2
rs5 13 7 19k
p6 4 14 qps
rs6 14 7 19k
p7 4 15 qps2
rs7 15 7 19k
p8 4 16 qps
rs8 16 7 19k
p9 4 17 qps1
rs9 17 7 19k
p10 4 18 qps
rs10 18 7 19k
p11 4 19 qps2
rs11 19 7 19k
.ends tenqpsj
*r3 4 5 12k
vb1 4 0 DC -1m


.model qps p(level=2, vcrit=0.7m, rsub=1e6, rnorm=1k, ind=10n, icrit=3n, deli=0.01n)
.model qps1 p(level=2, vcrit=0.7m, rsub=1e6, rnorm=1k, ind=10n, icrit=3n, deli=0.01n)
.model qps2 p(level=2, vcrit=0.70m, rsub=1e6, rnorm=1k, ind=10n, icrit=3n, deli=0.01n)
.control
tran 0.1p 2n
plot   v(1) (-v1#branch) (vb1#branch)  v(3)
.endc
