# Supplementary material for: Toward Learning in Neuromorphic Circuits Based on Quantum Phase Slip Junctions
Source: Front Neurosci. 2021 Nov 8;15:765883. doi: 10.3389/fnins.2021.765883 (PMC8606638; doi:10.3389/fnins.2021.765883)
Supplement: Supplementary file 2 [file Data_Sheet_2.zip › QPSJ circuits/Figure10-binary_synapse.cir]

*QPS binary synapse 
.control
devload /home/uday/QPSJ_circuits/QPS_neuro/qps.so
.endc

vr 2 0 pulse(0m 0.6m 20p 0 0 5p 30p)
vw 1 0 pulse(0m 0.6m 60p 0 0 5p 200p)
*v3 5 0 pulse(0m 0.6m 100p 0 0 5p 60p)
xq1 1 2 3 4 5 6 bsyn
vb1 0 4 DC 0.8m
vb2 0 3 DC 1m
*vb3 0 6 DC 1m

.subckt bsyn 1 2 10 11 21 25
p1 2 4 qps1
rs1 4 6 15k

c2 6 5 6f
c1 5 0 6f

p0 1 3 qps1
rs0 3 5 15k

p2 5 7 qps2
rs2 7 11 15k
p3 5 9 qps2
rs3 9 11 15k

p4 6 8 qps1
rs4 8 10 15k

*p5 21 22 qps1
*rs5 22 23 15k

*c3 23 6 3f

*p6 23 24 qps1
*rs6 24 25 15k
.ends bsyn

.model qps1 p(level=2, vcrit=0.7m, rsub=1e6, rnorm=1k, ind=10n, icrit=3n, deli=0.01n)
.model qps2 p(level=2, vcrit=0.4m, rsub=1e6, rnorm=1k, ind=10n, icrit=3n, deli=0.01n)

.control
tran 100f 2000p
plot v(1) v(2)
* v(5) 
plot (-vb1#branch) (-vb2#branch)
* (-vb3#branch)
.endc
