# Supplementary material for: Toward Learning in Neuromorphic Circuits Based on Quantum Phase Slip Junctions
Source: Front Neurosci. 2021 Nov 8;15:765883. doi: 10.3389/fnins.2021.765883 (PMC8606638; doi:10.3389/fnins.2021.765883)
Supplement: Supplementary file 2 [file Data_Sheet_2.zip › QPSJ circuits/Figure12-3x3synapse.cir]

*QPS 3x3 disordered array synapse network
.control
devload /home/uday/QPSJ_circuits/QPS_neuro/qps.so
.endc

v1 1 0 pulse(0m 0.6m 20p 0 0 5p 30p)
v2 2 0 pulse(0m 0.6m 60p 0 0 5p 200p)
v3 3 0 pulse(0m 0.6m 100p 0 0 5p 60p)
xq1 1 2 3 7 11 12 disar
vb1 0 7 DC 0.7m
*vb1 0 7 pwl(0 0 2000p 0.9m)
vb2 0 11 DC 1.9m
*vb2 0 11 pwl(0 0 2000p 2.2m)
vb3 0 12 DC 1.6m
*vb3 0 12 pwl(0 0 2000p 1.9m)

.subckt disar 1 2 3 7 11 12 
p1 1 4 qps1
c1 4 0 6f
p2 4 7 qps2
p3 4 7 qps2
p4 4 7 qps2

p5 2 5 qps1
c2 5 4 3f
p6 5 8 qps4
c3 8 0 8f
p7 8 10 qps7
p8 10 11 qps7
p9 8 11 qps6
p10 8 11 qps6

p11 3 6 qps3
c4 6 4 2f
p12 6 9 qps2
c5 9 10 5f
p13 9 12 qps5
.ends disar

.model qps1 p(level=2, vcrit=0.7m, rsub=1e6, rnorm=15k, ind=10n, icrit=3n, deli=0.01n)
.model qps2 p(level=2, vcrit=0.4m, rsub=1e6, rnorm=15k, ind=10n, icrit=3n, deli=0.01n)
.model qps3 p(level=2, vcrit=0.2m, rsub=1e6, rnorm=15k, ind=10n, icrit=3n, deli=0.01n)
.model qps4 p(level=2, vcrit=0.9m, rsub=1e6, rnorm=15k, ind=10n, icrit=3n, deli=0.01n)
.model qps5 p(level=2, vcrit=1.2m, rsub=1e6, rnorm=15k, ind=10n, icrit=3n, deli=0.01n)
.model qps6 p(level=2, vcrit=0.6m, rsub=1e6, rnorm=15k, ind=10n, icrit=3n, deli=0.01n)
.model qps7 p(level=2, vcrit=0.3m, rsub=1e6, rnorm=15k, ind=10n, icrit=3n, deli=0.01n)

.control
*devload /home/uday/QPSJ_circuits/QPS_neuro/qps.so
tran 100f 2000p
plot v(1) v(2) v(3) 
plot (-vb1#branch) (-vb2#branch) (-vb3#branch) 
.endc
