# Supplementary material for: Toward Learning in Neuromorphic Circuits Based on Quantum Phase Slip Junctions
Source: Front Neurosci. 2021 Nov 8;15:765883. doi: 10.3389/fnins.2021.765883 (PMC8606638; doi:10.3389/fnins.2021.765883)
Supplement: Supplementary file 2 [file Data_Sheet_2.zip › QPSJ circuits/Figure15-qps_weight_matrix.py]

#QPS test program using python
#Uday Goteti
#Created on 05/31/2021
#Last edited on 05/31/2021

import numpy as np
import logging, importlib
from pyWRspice import script,simulation
import matplotlib.pyplot as plt

#To save the output data in a text file
def save():
    file = open("new.txt","a")
    L = str(bias3) + "," + str(w11) + "," + str(w12) + "," + str(w13) + "," + str(w21) + "," + str(w22) + "," + str(w23) + "," + str(w31) + "," + str(w32) + "," + str(w33) + "," + "\n"
    file.writelines(L)
    file.close()

# Calculates the frequency of spikes from data

def spike_freq(data, time_period, time_step):
    area = np.trapz(data, dx=time_step)
    # magnetic flux quantum
    two_e = 3.20435324E-19 
    spikes = round(area/two_e,0)
    frequency = (1E-9)*spikes/time_period
    return spikes

script1 = """*3x3 qps synapse - experiments

.tran {step}p {period}p

*v1 1 0 pulse(0.5m 1m 20p 0 0 5p {per}p)
*xq1 1 2 qcp
*vd 2 0 DC 0m
v1 1 0 pulse(0m 0.6m 20p 0 0 5p {per1}p)
v2 2 0 pulse(0m 0.6m 60p 0 0 5p {per2}p)
v3 3 0 pulse(0m 0.6m 100p 0 0 5p {per3}p)
*xq1 1 2 3 7 11 12 disar
*vb1 0 7 DC {b1}m
vb1 0 7 pwl(0 0 2000p {b1}m)
*vb2 0 11 DC {b2}m
vb2 0 11 pwl(0 0 2000p {b2}m)
*vb3 0 12 DC {b3}m
vb3 0 12 pwl(0 0 2000p {b3}m)

*.subckt disar 1 2 3 7 11 12 
p1 1 4 qps1
c1 4 0 6f
p2 4 7 qps2
p3 4 7 qps2
p4 4 7 qps2

p5 2 5 qps1
c2 5 4 3f
p6 5 8 qps4
c3 8 0 8f
p7 8 10 qps7
p8 10 11 qps7
p9 8 11 qps6
p10 8 11 qps6

p11 3 6 qps3
c4 6 4 2f
p12 6 9 qps2
c5 9 10 5f
p13 9 12 qps5
*.ends disar

.subckt qcp 1 2
p1 1 2 qps1
.ends qcp

.model qps1 p(level=2, vcrit=0.7m, rsub=1e6, rnorm=15k, ind=10n, icrit=3n, deli=0.01n)
.model qps2 p(level=2, vcrit=0.4m, rsub=1e6, rnorm=15k, ind=10n, icrit=3n, deli=0.01n)
.model qps3 p(level=2, vcrit=0.2m, rsub=1e6, rnorm=15k, ind=10n, icrit=3n, deli=0.01n)
.model qps4 p(level=2, vcrit=0.9m, rsub=1e6, rnorm=15k, ind=10n, icrit=3n, deli=0.01n)
.model qps5 p(level=2, vcrit=1.2m, rsub=1e6, rnorm=15k, ind=10n, icrit=3n, deli=0.01n)
.model qps6 p(level=2, vcrit=0.6m, rsub=1e6, rnorm=15k, ind=10n, icrit=3n, deli=0.01n)
.model qps7 p(level=2, vcrit=0.3m, rsub=1e6, rnorm=15k, ind=10n, icrit=3n, deli=0.01n)

.control
devload /home/uday/QPSJ_circuits/QPS_neuro/qps.so
run
set filetype=binary
write {output_file} v(1) v(2) v(3) (-vb1#branch) (-vb2#branch) (-vb3#branch)
*write {output_file} v(1) i(vd)
.endc
"""
engine = simulation.WRWrapper(command = "/usr/local/xictools/bin/wrspice")

voltages = np.linspace(-2.5,2.5,100)

per1 = 30
per2 = 200
per3 = 60
bias1 = 0.9
bias2 = 2.2
#bias3 = 1.9
period = 2000
w1f = []
w2f = []
w3f = []
biases = []
n = 1

for bias3 in voltages:
    params = {'output_file':None,
              'step':0.1,
              'b1':bias1,
              'b2':bias2,
              'b3':bias3,
              'per':0,
              'per1':per1,
              'per2':per2,
              'per3':per3,
              'period':period}

    dat = engine.run(script1,**params)
    t = dat.variables[0].values
    i1 = dat.variables[1].values
    i2 = dat.variables[2].values
    i3 = dat.variables[3].values
    v1 = dat.variables[4].values
    v2 = dat.variables[5].values
    v3 = dat.variables[6].values

    fo1 = spike_freq(i1, 100E-12, 1E-13)
    fo2 = spike_freq(i2, 100E-12, 1E-13)
    fo3 = spike_freq(i3, 100E-12, 1E-13)
    fi1 = round(period/per1)
    fi2 = round(period/per2)
    fi3 = round(period/per3)
    w11 = fo1/fi1
    w12 = fo2/fi1
    w13 = fo3/fi1
    w21 = fo1/fi2
    w22 = fo2/fi2
    w23 = fo3/fi2
    w31 = fo1/fi3
    w32 = fo2/fi3
    w33 = fo3/fi3
    w1f.append(w11)
    w2f.append(w22)
    w3f.append(w33)
    biases.append(bias3)
    save()
    print(n)
    n+=1

fig1 = plt.figure(figsize=(12,6))
plt.plot(biases,w1f,label="Weight 1")
plt.xlabel("Time (ps)")
plt.ylabel("Current (uA)")
#plt.zlabel("Synaptic weight 1-2")

fig2 = plt.figure(figsize=(12,6))
plt.plot(biases,w2f,label="Weight 1")
plt.xlabel("Time (ps)")
plt.ylabel("Current (uA)")
#plt.zlabel("Synaptic weight 1-2")


fig3 = plt.figure(figsize=(12,6))
plt.plot(biases,w3f,label="Weight 1")
plt.xlabel("Time (ps)")
plt.ylabel("Current (uA)")
#plt.zlabel("Synaptic weight 1-2")
plt.show()
