# Supplementary material for: Toward Learning in Neuromorphic Circuits Based on Quantum Phase Slip Junctions
Source: Front Neurosci. 2021 Nov 8;15:765883. doi: 10.3389/fnins.2021.765883 (PMC8606638; doi:10.3389/fnins.2021.765883)
Supplement: Supplementary file 2 [file Data_Sheet_2.zip › QPSJ circuits/Figure2-synapse_for learning.cir]

Multi-weight synapse for learning


vin1 1 0 pulse(0 0.54m 50p 0 0 5p 100p)
p1 1 2 qps1
vb1 2 5 0
p2 1 3 qps2
vb2 3 5 0
p3 1 4 qps3
vb3 4 5 0
c1 5 6 1.2f
c2 6 0 9.2f
p4 5 7 qps4
vb4 7 0 -0.5m
p5 6 8 qps5
*vb5 8 0 pulse(0 0.8m 400p 0 0 5p 400p)
vb5 8 0 pwl(0 0 400p 0 401p 0.7m 406p 0.7m 407p 0 700p 0 701p 0.7m 706p 0.7m 707p 0 1000p 0 1001p 0.7m 1006p 0.7m 1007p 0 1300p 0 1301p 0.7m 1306p 0.7m 1307p 0 1600p 0 1601p -0.65m 1606p -0.65m 1607p 0 1900p 0 1901p -0.65m 1906p -0.65m 1907p 0 2200p 0 2201p -0.65m 2206p -0.65m 2207p 0 2500p 0 2501p -0.65m 2506p -0.65m 2507p 0)


*vb5 9 0 pulse(0 1.6m 400p 0 0 5p 400p)
*p6 9 8 qps5
*c3 8 0 0.5f
.model jj1 jj(vg=2.8m,delv=0.01m,icrit=50u,r0=300,rn=30,cap=0.1p)
.model jj2 jj(vg=2.8m,delv=0.01m,icrit=40u,r0=400,rn=40,cap=0.1p)
.model jj3 jj(vg=2.8m,delv=0.01m,icrit=100u,r0=160,rn=16,cap=0.1p)
.model qps1 p(level=2, vcrit=0.54m, rsub=1e6, rnorm=10k, ind=10n, icrit=3n, deli=0.01n)
.model qps2 p(level=2, vcrit=0.52m, rsub=1e6, rnorm=10k, ind=10n, icrit=3n, deli=0.01n)
.model qps3 p(level=2, vcrit=0.5m, rsub=1e6, rnorm=10k, ind=10n, icrit=3n, deli=0.01n)
.model qps4 p(level=2, vcrit=0.31m, rsub=1e6, rnorm=15k, ind=10n, icrit=3n, deli=0.01n)
.model qps5 p(level=2, vcrit=0.3m, rsub=1e6, rnorm=15k, ind=10n, icrit=3n, deli=0.01n)
.control
tran 0.1p 3n
plot v(1) v(8) i(vb4) v(6) 
.endc
