# Supplementary material for: Toward Learning in Neuromorphic Circuits Based on Quantum Phase Slip Junctions
Source: Front Neurosci. 2021 Nov 8;15:765883. doi: 10.3389/fnins.2021.765883 (PMC8606638; doi:10.3389/fnins.2021.765883)
Supplement: Supplementary file 2 [file Data_Sheet_2.zip › QPSJ circuits/Figure3-fanout.cir]

Neuron fanout

vin1 1 0 pulse(0 0.5m 200p 0 0 5p 100p)
xv1 1 2 qpsj100
xv2 1 2 qpsj100
xv3 1 2 qpsj100
xv4 1 2 qpsj100
xv5 1 2 qpsj100


.subckt tenq 1 2
p1 1 2 qps1
p2 1 2 qps1
p3 1 2 qps1
p4 1 2 qps1
p5 1 2 qps1
p6 1 2 qps1
p7 1 2 qps1
p8 1 2 qps1
p9 1 2 qps1
p10 1 2 qps1
.ends tenq

.subckt qpsj100 1 2
xv1 1 2 tenq
xv2 1 2 tenq
xv3 1 2 tenq
xv4 1 2 tenq
xv5 1 2 tenq
xv6 1 2 tenq
xv7 1 2 tenq
xv8 1 2 tenq
xv9 1 2 tenq
xv10 1 2 tenq
.ends qpsj100


l1 2 3 0.1n
vb1 3 0 -0.5m
k1 l1 l2 0.9
l2 4 0 0.1n

b2 4 5 jj2
r2 4 5 8
vb2 5 6 0
l3 6 7 0.01n
b1 7 8 jj1
r1 7 8 8
vb3 8 0 0
ib1 0 6 70u


.subckt tenqt 1 2
p1 1 2 qps3
p2 1 2 qps3
p3 1 2 qps3
p4 1 2 qps3
p5 1 2 qps3
p6 1 2 qps3
p7 1 2 qps3
p8 1 2 qps3
p9 1 2 qps3
p10 1 2 qps3
.ends tenqt

.subckt qpsj100t 1 2
xv1 1 2 tenqt
xv2 1 2 tenqt
xv3 1 2 tenqt
xv4 1 2 tenqt
xv5 1 2 tenqt
xv6 1 2 tenqt
xv7 1 2 tenqt
xv8 1 2 tenqt
xv9 1 2 tenqt
xv10 1 2 tenqt
.ends qpsj100t


p10 7 10 qps3
p11 7 11 qps3
p12 7 12 qps3
p13 7 13 qps3
p14 7 14 qps3
p15 7 15 qps3
p16 7 16 qps3
p17 7 17 qps3
p18 7 18 qps3
p19 7 19 qps3

vb4 9 0 -0.4m
vb5 10 9 0
vb6 11 9 0
vb7 12 9 0
vb8 13 9 0
vb9 14 9 0
vb10 15 9 0
vb11 16 9 0
vb12 17 9 0
vb13 18 9 0
vb14 19 9 0
.model jj1 jj(vg=2.8m,delv=0.01m,icrit=50u,r0=300,rn=30,cap=0.1p)
.model jj2 jj(vg=2.8m,delv=0.01m,icrit=40u,r0=400,rn=40,cap=0.1p)
.model jj3 jj(vg=2.8m,delv=0.01m,icrit=100u,r0=160,rn=16,cap=0.1p)
.model qps1 p(level=2, vcrit=0.7m, rsub=1e6, rnorm=10k, ind=10n, icrit=3n, deli=0.01n)
.model qps2 p(level=2, vcrit=0.7m, rsub=1e6, rnorm=18k, ind=10n, icrit=3n, deli=0.01n)
.model qps3 p(level=2, vcrit=0.5m, rsub=1e6, rnorm=15k, ind=10n, icrit=3n, deli=0.01n)
.control
tran 0.05p 0.5n
 plot  i(vb1)  v(7) i(vb4) i(vb5) i(vb6) i(vb7) i(vb14)
# plot (v(5)-v(4)) i(vb8) v(7) i(vb3)
.endc
