# Supplementary material for: Toward Learning in Neuromorphic Circuits Based on Quantum Phase Slip Junctions
Source: Front Neurosci. 2021 Nov 8;15:765883. doi: 10.3389/fnins.2021.765883 (PMC8606638; doi:10.3389/fnins.2021.765883)
Supplement: Supplementary file 2 [file Data_Sheet_2.zip › QPSJ circuits/Figure4-LTD.cir]

LTD circuit

v1 1 0 pulse(0 0.54m 110p 0 0 5p 50p)
*v1 1 0 pwl(0 0 620p 0 621p 0.54m 626p 0.54m 627p 0)
*v1 1 0 0
p1 1 2 qps1
vb1 2 5 0
c1 5 6 1.2f
c2 6 0 9.2f
r2 6 10 10K
vb2 10 0 30u
p4 5 7 qps4
*l1 7 9 0.1n
vb4 7 0 -0.5m
*l2 11 0 0.1n
*k1 l1 l2 0.9
*r3 11 13 1
*vb6 13 0 0

p5 6 8 qps5
*v2 8 0 pulse(0 1m 300p 0 0 5.5p 2000p)
v2 8 0 pwl(0 0 100p 0 101p 1m 106p 1m 107p 0 600p 0 601p -0.95m 606p -0.95m 607p 0 800p 0 801p -0.95m 806p -0.95m 807p 0 1000p 0 1001p -0.95m 1006p -0.95m 1007p 0 1100p 0 1101p -0.95m 1106p -0.95m 1107p 0)
*v2 8 0 pwl(0 0 600p 0 601p -0.95m 606p -0.95m 607p 0 )
*v2 8 0 0
.model jj1 jj(vg=2.8m,delv=0.01m,icrit=80u,r0=200,rn=20,cap=0.1p)
.model jj2 jj(vg=2.8m,delv=0.01m,icrit=100u,r0=160,rn=16,cap=0.1p)
.model jj3 jj(vg=2.8m,delv=0.01m,icrit=200u,r0=80,rn=8,cap=0.1p)
.model jj4 jj(vg=2.8m,delv=0.01m,icrit=400u,r0=40,rn=4,cap=0.1p)
.model qps1 p(level=2, vcrit=0.56m, rsub=1e6, rnorm=10k, ind=10n, icrit=3n, deli=0.01n)
.model qps4 p(level=2, vcrit=0.31m, rsub=1e6, rnorm=15k, ind=10n, icrit=3n, deli=0.01n)
.model qps5 p(level=2, vcrit=0.75m, rsub=1e6, rnorm=15k, ind=10n, icrit=3n, deli=0.01n)
.control
tran 0.1p 3n
plot v(1) v(8) i(vb4) v(6)
*plot (-v(1)*i(v1)) (-v(8)*i(v2)) (-v(10)*i(vb2)) (-v(7)*i(Vb4)) 
.endc
