# Supplementary material for: Toward Learning in Neuromorphic Circuits Based on Quantum Phase Slip Junctions
Source: Front Neurosci. 2021 Nov 8;15:765883. doi: 10.3389/fnins.2021.765883 (PMC8606638; doi:10.3389/fnins.2021.765883)
Supplement: Supplementary file 2 [file Data_Sheet_2.zip › QPSJ circuits/Figure6-LTD_w_synapse.cir]

biweight_learning and 3 weight_synapse Depression

***** learning part *****
vpre1 1 0 pulse(0 0.54m 310p 0 0 5p 110p)
p1 1 2 qps1
vb1 2 3 0
c1 3 4 1.2f
c2 4 0 9.2f
r2 4 5 10K
vb2 5 0 30u
p2 3 6 qps2
vb3 6 16 0
p3 4 7 qps3
vpost 7 0 pwl(0 0 600p 0 601p -0.95m 606p -0.95m 607p 0 900p 0 901p -0.95m 906p -0.95m 907p 0 1200p 0 1201p -0.95m 1206p -0.95m 1207p 0 1500p 0 1501p -0.95m 1506p -0.95m 1507p 0)
*vpost 7 0 pulse(0 -0.95m 600p 1p 1p 5p 300p)
p15 16 18 qps15
vb4 18 0 -0.77m

***** three weight synapse *****
*vpre2 11 0 pulse(0 0.54m 510p 0 0 5p 100p)
p11 1 12 qps11
vb11 12 15 0
p12 1 13 qps12
vb12 13 15 0
p13 1 14 qps13
vb13 14 15 0
c11 15 16 1.2f
c12 16 0 9.2f
p14 15 17 qps14
vb14 17 0 -0.53m


.model qps1 p(level=2, vcrit=0.55m, rsub=1e6, rnorm=10k, ind=10n, icrit=3n, deli=0.01n)
.model qps2 p(level=2, vcrit=0.3m, rsub=1e6, rnorm=15k, ind=10n, icrit=3n, deli=0.01n)
.model qps3 p(level=2, vcrit=0.75m, rsub=1e6, rnorm=15k, ind=10n, icrit=3n, deli=0.01n)
.model qps11 p(level=2, vcrit=0.54m, rsub=1e6, rnorm=10k, ind=10n, icrit=3n, deli=0.01n)
.model qps12 p(level=2, vcrit=0.52m, rsub=1e6, rnorm=10k, ind=10n, icrit=3n, deli=0.01n)
.model qps13 p(level=2, vcrit=0.5m, rsub=1e6, rnorm=10k, ind=10n, icrit=3n, deli=0.01n)
.model qps14 p(level=2, vcrit=0.34m, rsub=1e6, rnorm=15k, ind=10n, icrit=3n, deli=0.01n)
.model qps15 p(level=2, vcrit=2m, rsub=1e6, rnorm=15k, ind=10n, icrit=3n, deli=0.01n)
.control
tran 0.1p 2n
*plot v(1) v(7) v(4) v(3) v(16) v(15) i(vb14) i(vb1) i(vb3)
plot v(1) v(7) i(vb14)
.endc
