# Supplementary material for: Toward Learning in Neuromorphic Circuits Based on Quantum Phase Slip Junctions
Source: Front Neurosci. 2021 Nov 8;15:765883. doi: 10.3389/fnins.2021.765883 (PMC8606638; doi:10.3389/fnins.2021.765883)
Supplement: Supplementary file 2 [file Data_Sheet_2.zip › QPSJ circuits/Figure7-LTP_w_synapse.cir]

biweight_learning and 3 weight_synapse potentiation


***** Negative pulses *****
vpost 1 0 pulse(0 0.51m 340p 0 0 5p 200p)
p1 1 2 qps1
c1 2 11 1f
r1 2 3 10k
vb1 3 0 -0.2m
p2 2 4 qps2
p3 2 4 qps2
vb2 4 0 -1.1m
p4 2 20 qps3
vb5 20 5 0
c2 5 0 9.2f
p5 5 6 qps4
vb3 6 0 1.01m

***** STDP part *****
vpre 10 0 pulse(0 -0.54m 210p 1p 1p 5p 88p)
*vpre 10 0 0
p10 10 11 qps10
c10 11 0 9f
r10 11 12 10k
vb10 12 0 50u

***** multi-weight synapse *****
vpre2 9 0 pulse(0 0.78m 210p 1p 1p 5p 88p)
p6 9 7 qps6
p7 9 7 qps7
p8 9 7 qps8
c3 7 5 2f
p9 7 8 qps9
vb4 8 0 -0.6m


.model qps1 p(level=2, vcrit=0.5m, rsub=1e6, rnorm=10k, ind=10n, icrit=3n, deli=0.01n)
.model qps2 p(level=2, vcrit=1m, rsub=1e6, rnorm=10k, ind=10n, icrit=3n, deli=0.01n)
.model qps3 p(level=2, vcrit=0.58m, rsub=1e6, rnorm=10k, ind=10n, icrit=3n, deli=0.01n)
.model qps4 p(level=2, vcrit=2m, rsub=1e6, rnorm=10k, ind=10n, icrit=3n, deli=0.01n)
.model qps10 p(level=2, vcrit=0.4m, rsub=1e6, rnorm=10k, ind=10n, icrit=3n, deli=0.01n)
.model qps6 p(level=2, vcrit=1.04m, rsub=1e6, rnorm=10k, ind=10n, icrit=3n, deli=0.01n)
.model qps7 p(level=2, vcrit=1.02m, rsub=1e6, rnorm=10k, ind=10n, icrit=3n, deli=0.01n)
.model qps8 p(level=2, vcrit=1m, rsub=1e6, rnorm=10k, ind=10n, icrit=3n, deli=0.01n)
.model qps9 p(level=2, vcrit=0.28m, rsub=1e6, rnorm=10k, ind=10n, icrit=3n, deli=0.01n)
.control
tran 0.1p 2n
plot v(9) v(1) i(vb4) i(vb5) v(2) v(5)
.endc
