# Supplementary material for: Toward Learning in Neuromorphic Circuits Based on Quantum Phase Slip Junctions
Source: Front Neurosci. 2021 Nov 8;15:765883. doi: 10.3389/fnins.2021.765883 (PMC8606638; doi:10.3389/fnins.2021.765883)
Supplement: Supplementary file 2 [file Data_Sheet_2.zip › QPSJ circuits/Figure9-STDP_w_synapse.cir]

biweight_learning and 3 weight_synapse, STDP

***** Vpre *****
p11 9 10 qps11
c20 10 0 1f
r2 10 21 10k
vb5 21 0 -0.2m
p12 10 22 qps12
p13 10 22 qps12
vb6 22 0 -1.1m

***** Negative pulses *****
vpost 1 0 pulse(0 0.51m 400p 0 0 5p 300p)
p1 1 2 qps1
c1 2 11 1f
r1 2 3 20k
vb1 3 0 -0.2m
p2 2 4 qps2
p3 2 4 qps2
vb2 4 0 -1.1m
p4 2 5 qps3
c2 5 0 9.2f
p5 5 6 qps4
vb3 6 0 0.89m

***** STDP part *****
p10 10 11 qps10
c10 11 0 9f
r10 11 12 10k 
vb10 12 0 50u

***** multi-weight synapse *****
*vpre 9 0 pulse(0 0.78m 670p 1p 1p 5p 150p)
*vpre 9 0 pwl(0 0 100p 0 101p 0.78m 106p 0.78m 107p 0 200p 0 201p 0.78m 206p 0.78m 207p 0 270p 0 271p 0.78m 276p 0.78m 277p 0 430p 0 431p 0.78m 436p 0.78m 437p 0 570p 0 571p 0.78m 576p 0.78m 577p 0 730p 0 731p 0.78m 736p 0.78m 737p 0 870p 0 871p 0.78m 876p 0.78m 877p 0 1030p 0 1031p 0.78m 1036p 0.78m 1037p 0 1170p 0 1171p 0.78m 1176p 0.78m 1177p 0 1510p 0 1511p 0.78m 1516p 0.78m 1517p 0 1650p 0 1651p 0.78m 1656p 0.78m 1657p 0 1810p 0 1811p 0.78m 1816p 0.78m 1817p 0 1950p 0 1951p 0.78m 1956p 0.78m 1957p 0 2070p 0 2071p 0.78m 2076p 0.78m 2077p 0 2250p 0 2251p 0.78m 2256p 0.78m 2257p 0 2410p 0 2411p 0.78m 2416p 0.78m 2417p 0 2550p 0 2551p 0.78m 2556p 0.78m 2557p 0 2710p 0 2711p 0.78m 2716p 0.78m 2717p 0 2850p 0 2851p 0.78m 2856p 0.78m 2857p 0)

vpre 9 0 pwl(0 0 200p 0 201p 1.07m 206p 1.07m 207p 0 300p 0 301p 1.07m 306p 1.07m 307p 0 370p 0 371p 1.07m 376p 1.07m 377p 0 530p 0 531p 1.07m 536p 1.07m 537p 0 670p 0 671p 1.07m 676p 1.07m 677p 0 830p 0 831p 1.07m 836p 1.07m 837p 0 970p 0 971p 1.07m 976p 1.07m 977p 0 1130p 0 1131p 1.07m 1136p 1.07m 1137p 0 1270p 0 1271p 1.07m 1276p 1.07m 1277p 0 1610p 0 1611p 1.07m 1616p 1.07m 1617p 0 1750p 0 1751p 1.07m 1756p 1.07m 1757p 0 1910p 0 1911p 1.07m 1916p 1.07m 1917p 0 2050p 0 2051p 1.07m 2056p 1.07m 2057p 0 2170p 0 2171p 1.07m 2176p 1.07m 2177p 0 2350p 0 2351p 1.07m 2356p 1.07m 2357p 0 2510p 0 2511p 1.07m 2516p 1.07m 2517p 0 2650p 0 2651p 1.07m 2656p 1.07m 2657p 0 2810p 0 2811p 1.07m 2816p 1.07m 2817p 0 2950p 0 2951p 1.07m 2956p 1.07m 2957p 0)

p6 9 7 qps6
p7 9 7 qps7
p8 9 7 qps8
c3 7 5 2f
p9 7 8 qps9
vb4 8 0 -0.6m

***** LTD *****
*vpre2 23 0 pulse(0 1.07m 1610p 1p 1p 5p 300p)
vpre2 23 0 pwl(0 0 200p 0 201p 1.07m 206p 1.07m 207p 0 300p 0 301p 1.07m 306p 1.07m 307p 0 370p 0 371p 1.07m 376p 1.07m 377p 0 530p 0 531p 1.07m 536p 1.07m 537p 0 670p 0 671p 1.07m 676p 1.07m 677p 0 830p 0 831p 1.07m 836p 1.07m 837p 0 970p 0 971p 1.07m 976p 1.07m 977p 0 1130p 0 1131p 1.07m 1136p 1.07m 1137p 0 1270p 0 1271p 1.07m 1276p 1.07m 1277p 0 1610p 0 1611p 1.07m 1616p 1.07m 1617p 0 1750p 0 1751p 1.07m 1756p 1.07m 1757p 0 1910p 0 1911p 1.07m 1916p 1.07m 1917p 0 2050p 0 2051p 1.07m 2056p 1.07m 2057p 0 2170p 0 2171p 1.07m 2176p 1.07m 2177p 0 2350p 0 2351p 1.07m 2356p 1.07m 2357p 0 2510p 0 2511p 1.07m 2516p 1.07m 2517p 0 2650p 0 2651p 1.07m 2656p 1.07m 2657p 0 2810p 0 2811p 1.07m 2816p 1.07m 2817p 0 2950p 0 2951p 1.07m 2956p 1.07m 2957p 0)
p14 23 31 qps14
vb11 31 24 0
p15 24 30 qps15
vb9 30 5 0
vpost2 26 0 pulse(0 -0.51m 400p 0 0 5p 300p)
p16 26 25 qps16
*p17 26 25 qps16
*p18 26 25 qps16
*p19 26 25 qps16
*p20 26 25 qps16
c4 24 25 1.2f
c5 25 0 9.2f
r3 25 27 10k
vb7 27 0 0.46m
r4 24 28 20k
vb8 28 0 0.3m

.model qps1 p(level=2, vcrit=0.5m, rsub=1e6, rnorm=10k, ind=10n, icrit=3n, deli=0.01n)
.model qps2 p(level=2, vcrit=1m, rsub=1e6, rnorm=10k, ind=10n, icrit=3n, deli=0.01n)
.model qps3 p(level=2, vcrit=0.46m, rsub=1e6, rnorm=10k, ind=10n, icrit=3n, deli=0.01n)
.model qps4 p(level=2, vcrit=2m, rsub=1e6, rnorm=10k, ind=10n, icrit=3n, deli=0.01n)
.model qps10 p(level=2, vcrit=0.36m, rsub=1e6, rnorm=10k, ind=10n, icrit=3n, deli=0.01n)
.model qps6 p(level=2, vcrit=1.37m, rsub=1e6, rnorm=10k, ind=10n, icrit=3n, deli=0.01n)
.model qps7 p(level=2, vcrit=1.35m, rsub=1e6, rnorm=10k, ind=10n, icrit=3n, deli=0.01n)
.model qps8 p(level=2, vcrit=1.33m, rsub=1e6, rnorm=10k, ind=10n, icrit=3n, deli=0.01n)
.model qps9 p(level=2, vcrit=0.28m, rsub=1e6, rnorm=10k, ind=10n, icrit=3n, deli=0.01n)
.model qps11 p(level=2, vcrit=0.8m, rsub=1e6, rnorm=10k, ind=10n, icrit=3n, deli=0.01n)
.model qps12 p(level=2, vcrit=0.95m, rsub=1e6, rnorm=10k, ind=10n, icrit=3n, deli=0.01n)
.model qps14 p(level=2, vcrit=0.55m, rsub=1e6, rnorm=10k, ind=10n, icrit=3n, deli=0.01n)
.model qps15 p(level=2, vcrit=0.3m, rsub=1e6, rnorm=10k, ind=10n, icrit=3n, deli=0.01n)
.model qps16 p(level=2, vcrit=0.75m, rsub=1e6, rnorm=10k, ind=10n, icrit=3n, deli=0.01n)
.model qps17 p(level=2, vcrit=2m, rsub=1e6, rnorm=10k, ind=10n, icrit=3n, deli=0.01n)
.control
tran 0.1p 3n
*plot v(9) v(1) v(23) i(vb4) v(10) v(2) v(5) v(7) v(24) v(25) i(vb9) i(vb11)
plot v(9) v(1) i(vb4)
.endc
